# Supplementary material for: A Practical Approach in Refining Binary Outcome for Treatment Effect of COVID-19 According to Geographical Diversity
Source: Trop Med Infect Dis. 2023 Jan 26;8(2):83. doi: 10.3390/tropicalmed8020083 (PMC9964378; doi:10.3390/tropicalmed8020083)
Supplement: Supplementary file 1 [file tropicalmed-08-00083-s001.zip]

Archive with 1 entries (1 files):
- tropicalmed-2123854-supplementary.xlsx
