# Supplementary material for: A Practical Approach in Refining Binary Outcome for Treatment Effect of COVID-19 According to Geographical Diversity
Source: Trop Med Infect Dis. 2023 Jan 26;8(2):83. doi: 10.3390/tropicalmed8020083 (PMC9964378; doi:10.3390/tropicalmed8020083)
Supplement: Supplementary file 1 [file tropicalmed-08-00083-s001.zip › tropicalmed-2123854-supplementary.xlsx]

## Sheet: 工作表1
Table S1:						Relevant geographical characteristics of the studies
Author	area	County	country	cite	weight	Year	Country	Geographical location	Population number	Source	Website
Lan et al	Hubei	Province	China	single		2020	China	Hubei Province	57752557	The seventh national population census	http://tjj.hubei.gov.cn/tjsj/tjgb/pcgb/qrp/202105/t20210525_3559343.shtml
Li et al	Guangzhou	City	China	single		2020	China	Guangzhou City	16096724	The seventh national population census	http://tjj.gz.gov.cn/tjgb/glpcgb/content/post_7286026.html
Wen et al	Guangzhou	City	China	single		2020	China	Guangzhou City	16096724	The seventh national population census	http://tjj.gz.gov.cn/tjgb/glpcgb/content/post_7286026.html
Jun et al	Shanghai	City	China	single		2020	China	Shanghai City	24870895	The seventh national population census	https://tjgb.hongheiku.com/10448.html
Yan et al	Hubei	Province	China	single		2020	China	Hubei Province	57752557	The seventh national population census	http://tjj.hubei.gov.cn/tjsj/tjgb/pcgb/qrp/202105/t20210525_3559343.shtml
Zhu et al	Changzho and Wuhu	City	China	2 hospitals		2020	China	Changzhou City; Wuhu City	5278121;3644420	The seventh national population census	https://tjgb.hongheiku.com/10889.html; https://tjj.wuhu.gov.cn/tjxx/tjgb/8282562.html
